# Supplementary material for: Age-Dependent Oxidative DNA Damage Does Not Correlate with Reduced Proliferation of Cardiomyocytes in Humans
Source: PLoS One. 2017 Jan 18;12(1):e0170351. doi: 10.1371/journal.pone.0170351 (PMC5242470; doi:10.1371/journal.pone.0170351)
Supplement: S1 Table — (XLS) [file pone.0170351.s002.xls]

## Sheet: Sheet1
S1Table. Clinical Features of VSD with Right ventricular outflow tract myocardial hypertrophy
Group	Patient No.	Weight(kg)	Gender	Age(m)	Diagnosis	Diameter of VSD(cm)	SaO2	Pulmonary arterial pressure(mmHg)
A	1	5.5	male	3.9	VSD, RVTO-MH	0.8	0.99	37
	2	4.1	male	3.7	VSD, RVTO-MH	0.8	0.99	35
	3	6.2	male	3.9	VSD, RVTO-MH	1	1	40
	4	5.6	male	3.2	VSD, RVTO-MH	0.9	1	25
	5	4	male	3	VSD, RVTO-MH	1	0.98	28
	6	5.3	male	3.5	VSD, RVTO-MH	0.9	1	33
	7	4.5	male	3.4	VSD, RVTO-MH	1.1	0.99	41
	8	6.1	male	3.8	VSD, RVTO-MH	0.8	1	42
	9	5.3	male	3.1	VSD, RVTO-MH	1.1	1	37
	10	4.2	male	3.3	VSD, RVTO-MH	0.9	1	28
	11	6.2	male	3.9	VSD, RVTO-MH	1.2	0.99	27
	12	5.5	male	3.4	VSD, RVTO-MH	1.1	0.99	30
	13	5.2	male	3.5	VSD, RVTO-MH	0.8	0.98	42
	14	5.9	male	3.7	VSD, RVTO-MH	0.9	1	32
	15	6.2	male	3.8	VSD, RVTO-MH	1.1	0.98	28
	16	3.3	male	2.5	VSD, RVTO-MH	1.1	0.99	34
	17	4.2	male	3.5	VSD, RVTO-MH	0.9	0.99	35
	18	4.4	male	3.4	VSD, RVTO-MH	0.8	1	39
	19	6.3	male	3.9	VSD, RVTO-MH	0.9	0.99	25
	20	5.8	male	3.8	VSD, RVTO-MH	1	1	30
B	21	6.9	male	9.1	VSD, RVTO-MH	0.9	1	30
	22	6.8	male	8.2	VSD, RVTO-MH	0.8	0.98	33
	23	6.4	female	7.6	VSD, RVTO-MH	0.8	0.99	35
	24	6.3	male	8.8	VSD, RVTO-MH	0.7	1	34
	25	6.9	male	9.1	VSD, RVTO-MH	0.9	1	40
	26	7.1	male	9.5	VSD, RVTO-MH	0.78	0.98	28
	27	6.2	male	7.5	VSD, RVTO-MH	0.9	0.99	32
	28	5.9	male	7.2	VSD, RVTO-MH	0.68	0.99	33
	29	6.8	male	9.1	VSD, RVTO-MH	0.7	1	40
	30	6.8	male	8.2	VSD, RVTO-MH	0.8	0.99	41
	31	7.1	male	7.6	VSD, RVTO-MH	0.8	1	31
	32	6.1	male	6.8	VSD, RVTO-MH	0.9	1	33
	33	6.7	male	8.4	VSD, RVTO-MH	0.7	0.98	35
	34	7.1	male	8.5	VSD, RVTO-MH	0.9	0.99	28
	35	6.7	male	7.7	VSD, RVTO-MH	0.8	1	40
	36	6.8	male	9.5	VSD, RVTO-MH	0.9	1	42
	37	7.1	male	9.6	VSD, RVTO-MH	0.8	1	33
	38	6.6	male	8.2	VSD, RVTO-MH	0.67	0.99	35
	39	6.4	male	7.6	VSD, RVTO-MH	0.9	0.99	36
	40	6.9	male	8.3	VSD, RVTO-MH	0.8	1	42
	41	6.8	female	9.3	VSD, RVTO-MH	0.9	0.99	40
	42	6	male	6.7	VSD, RVTO-MH	0.8	1	41
C	43	11.2	male	13	VSD, RVTO-MH	0.56	1	31
	44	12.3	male	19	VSD, RVTO-MH	0.7	1	25
	45	11.9	male	18	VSD, RVTO-MH	0.8	0.98	29
	46	13.7	male	24	VSD, RVTO-MH	0.62	0.99	36
	47	10.1	female	20	VSD, RVTO-MH	0.7	1	25
	48	11.8	male	16	VSD, RVTO-MH	0.65	1	31
	49	12.6	male	19	VSD, RVTO-MH	0.64	1	28
	50	13.4	male	23	VSD, RVTO-MH	0.72	0.99	40
	51	12	male	17	VSD, RVTO-MH	0.7	1	32
	52	10.8	male	13	VSD, RVTO-MH	0.9	1	24
	53	12.1	male	19	VSD, RVTO-MH	0.6	1	30
	54	11.8	male	16	VSD, RVTO-MH	0.72	1	32
	55	7.5	female	13	VSD, RVTO-MH	0.8	0.99	24
	56	12.3	male	23	VSD, RVTO-MH	0.68	1	28
	57	11.9	male	18	VSD, RVTO-MH	0.64	1	25
	58	12.9	male	24	VSD, RVTO-MH	0.7	1	31
	59	13.2	male	24	VSD, RVTO-MH	0.68	1	23
	60	12.1	male	16	VSD, RVTO-MH	0.67	0.99	27
	61	12.3	male	17	VSD, RVTO-MH	0.8	1	39
	62	11.8	male	14	VSD, RVTO-MH	0.7	0.99	28
	63	12.1	male	15	VSD, RVTO-MH	0.7	1	25
	64	12.7	male	22	VSD, RVTO-MH	0.6	0.99	31
VSD: ventricular septer defect; RVTO-MH:Right ventricular outflow tract myocardial hypertrophy; SaO2:blood oxygen saturation
Four female patients (red) were excluded from the study for balancing the gender parameter in the three group.
